# Supplementary material for: On the Electron-Induced Reactions of (CH3)AuP(CH3)3: A Combined UHV Surface Science and Gas-Phase Study
Source: Nanomaterials (Basel). 2022 Aug 8;12(15):2727. doi: 10.3390/nano12152727 (PMC9370483; doi:10.3390/nano12152727)
Supplement: Supplementary file 1 [file nanomaterials-12-02727-s001.zip]

Archive with 1 entries (1 files):
- nanomaterials-1817623-supplementary.pdf
